# Supplementary material for: Analysis of OCT Scanning Parameters in AMD and RVO
Source: Diagnostics (Basel). 2024 Feb 29;14(5):516. doi: 10.3390/diagnostics14050516 (PMC10931062; doi:10.3390/diagnostics14050516)
Supplement: Supplementary file 1 [file diagnostics-14-00516-s001.zip]

Archive with 1 entries (1 files):
- diagnostics-2880605-supplementary.pdf
